# Supplementary material for: Characterization of HAK protein family in Casuarina equisetifolia and the positive regulatory role of CeqHAK6 and CeqHAK11 genes in response to salt tolerance
Source: Front Plant Sci. 2023 Feb 3;13:1084337. doi: 10.3389/fpls.2022.1084337 (PMC9936244; doi:10.3389/fpls.2022.1084337)
Supplement: Supplementary file 2 [file Table_2.xlsx]

## Sheet: Table S1
Table S1. Primers used in this study
Primer	Forward primer (5’-3’)	Reverse primer (5’-3’)	Strategy
CeqHAK6-Q	GTGGTCGGTGGTCTTGCAGTTAG	GAAGGTGCTGGCGTACACATAGAG	qRT-PCR
CeqHAK11-Q	CACCGCCACCAATCCAGACAAG	GCTTCCTTCGCTTCCATCAACTCC	qRT-PCR
CeqEF1α	TGGCATGTACTTGAGGATCACA	TGCATTGATGGCACGAAGC	qRT-PCR
CeqHAK6-C	ATGGATGTCTCTGTTTTAGTAGAAGATAAAACT	CTAAAGTTCGTAAGTCATCCCCACT	Gene clone
CeqHAK11-C	ATGGATCTGGAACCTGGGTTTCA	CTAAACGTTGTAGGCCATCCCC	Gene clone
CeqHAK6-Sub	GCTCTAGAATGGATGTCTCTGTTTTAGTAGAAGATA	CGGGATCCAAGTTCGTAAGTCATCCCCA	Construction of subcellular location
CeqHAK11-Sub	GCTCTAGAATGGATCTGGAACCTGGGTTTCAT	TCCCCCGGGAACGTTGTAGGCCATCCCCA	Construction of subcellular location
CeqHAK6-P2	GGGGTACCATGGATGTCTCTGTTTTAGTAGAAGATA	CGGGATCCCTAAAGTTCGTAAGTCATCCCCA	Construction of yeast expression vector
CeqHAK11-P2	GGGGTACCATGGATCTGGAACCTGGGTTTCA	TAAAGCGGCCGCCTAAACGTTGTAGGCCATCCCCA	Construction of yeast expression vector
CeqHAK6-OE	GGGGTACCATGGATGTCTCTGTTTTAGTAGAAGATA	CGGGATCCCTAAAGTTCGTAAGTCATCCCCA	Overexpression vector
CeqHAK11-OE	TCCCCCGGGATGGATCTGGAACCTGGGTTTCAT	GACGTCGACCTAAACGTTGTAGGCCATCCCCA	Overexpression vector

## Sheet: Table S2
Table S2. Details of the identified CeqHAK genes.
Name	Gene Identifier	Location	Number of transmembrane	ORF length (bp)	Protein
					Length (a.a.)	PI	Mol.Wt. (Da)	Exons
CeqHAK1	CCG008501.1	scaffold_2: 333857_338001 (+)	11	2151	716	8.61	79383	9
CeqHAK2	CCG009013.1	scaffold_204: 121647_124145 (-)	9	1527	508	9.08	57622.2	7
CeqHAK3	CCG011691.1	scaffold_259: 82255_85708 (-)	11	2355	784	6.56	87730.6	7
CeqHAK4	CCG012756.1	scaffold_2829: 1418340_1424450 (-)	12	2358	785	6.16	88609	8
CeqHAK5	CCG012757.1	scaffold_2829: 1456106_1459837 (-)	12	2316	771	7.92	86405.7	8
CeqHAK6	CCG012758.1	scaffold_2829: 1461840_1467942 (-)	12	2334	777	6.67	87885.6	8
CeqHAK7	CCG012759.1	scaffold_2829: 1482720_1488664 (-)	12	2409	802	6.17	90185.6	8
CeqHAK8	CCG012760.1	scaffold_2829: 1508209_1509496 (-)	4	1155	384	5.87	43817	2
CeqHAK9	CCG014837.1	scaffold_324: 74239_82076 (+)	9	2064	687	9.76	77318.9	7
CeqHAK10	CCG017936.2	scaffold_41: 451191_458595 (+)	12	2520	839	5.84	93294.8	9
CeqHAK11	CCG017938.2	scaffold_41: 465827_472036 (+)	9	2550	849	8.89	94944.1	11
CeqHAK12	CCG018954.1	scaffold_45: 51651_59053 (-)	9	1686	561	7.97	62081.8	7
CeqHAK13	CCG018956.1	scaffold_45: 130716_131735 (-)	2	1020	339	8.14	37928.3	1
CeqHAK14	CCG018957.1	scaffold_45: 134857_138311 (-)	4	864	287	6.31	31487.3	5
CeqHAK15	CCG018958.1	scaffold_45: 174183_176165 (-)	3	627	208	8.21	23439.2	4
CeqHAK16	CCG018960.1	scaffold_45: 190602_198080 (-)	8	1641	546	7.59	61235.1	4
CeqHAK17	CCG018965.1	scaffold_45: 259446_269244 (+)	13	2382	793	7.89	88629.6	8
CeqHAK18	CCG020008.1	scaffold_49: 478797_487232 (-)	10	2181	726	8.38	80723.2	9
CeqHAK19	CCG020973.1	scaffold_52: 841434_846344 (+)	9	1950	649	6.03	72801.7	5
CeqHAK20	CCG023416.1	scaffold_64: 195311_201833 (+)	11	1980	659	8.74	73988.4	6
CeqHAK21	CCG025034.1	scaffold_7: 2560053_2566361 (-)	11	2343	780	8.71	87703.9	8
CeqHAK22	CCG025975.1	scaffold_75:411992_413424 (+)	2	306	101	6.53	11045.9	2
CeqHAK23	CCG025976.1	scaffold_75: 419139_420324 (+)	2	687	228	8.85	26195.8	5
CeqHAK24	CCG027662.1	scaffold_85: 589235_592528 (-)	10	2322	773	6.89	86430.1	7
CeqHAK25	CCG027663.1	scaffold_85: 595493_598974 (+)	12	2319	772	8.37	86947.5	7

## Sheet: Table S3
Table S3. The prediction of subcellular localization in CeqHAK deduced proteins.
Gene	Plasma membrane	Nuclear	chloroplast	Cytoplasmic	Golgi apparatus	Mitochondrial	Vacuolar	peroxisomes	Endoplasmic reticulum	Extracellular
CeqHAK1	13								1
CeqHAK2	12				1				1
CeqHAK3	10	1					1		2
CeqHAK4	11								3
CeqHAK5	11						1		2
CeqHAK6	12								2
CeqHAK7	12								2
CeqHAK8	8			1			3		2
CeqHAK9	11		1					1	1
CeqHAK10	7			2			1		4
CeqHAK11	9					1	2		2
CeqHAK12	9	1					2		2
CeqHAK13	10				1		2		1
CeqHAK14	9				2	1	2		3
CeqHAK15	7				2		2		2	1
CeqHAK16	8				1		3		2
CeqHAK17	10						2		2
CeqHAK18	7					1	5			1
CeqHAK19	7						4			3
CeqHAK20	7	1				1	2		3
CeqHAK21	10					1	1		2
CeqHAK22	2			6	2	1	3
CeqHAK23		1	1	7			1			4
CeqHAK24	10	1					1		2
CeqHAK25	10	1					1		2

## Sheet: Table S4
Table S4. Details of HAK genes from Arabidopsis, rice, and populous trichocarpa.
Name	Gene Identifier	Name	Gene Identifier
AtHAK5	AT4G13420	PtHAK1	POPTR_0001s00590
AtKT1	AT2G30070	PtHAK2	POPTR_0002s23850
AtKT2	AT2G40540	PtHAK3	POPTR_0010s10440
AtKT3	AT4G23640	PtHAK4	POPTR_0001s03680
AtKT4	AT3G02050	PtHAK5	POPTR_0003s01820
AtKT5	AT4G33530	PtHAK6	POPTR_0003s10910
AtKUP4	AT5G14880	PtHAK7	POPTR_0014s14180
AtKUP5	AT1G60160	PtHAK8	POPTR_0013s08110
AtKUP6	AT1G70300	PtHAK9	POPTR_0015s05040
AtKUP7	AT5G09400	PtHAK10	POPTR_0001s21310
AtKUP9	AT4G19960	PtHAK11	POPTR_0003s10920
AtKUP10	AT1G31120	PtHAK12	POPTR_0003s13370
AtKUP11	AT2G35060	PtHAK13	POPTR_0008s14660
OsHAK1	LOC_Os04g32920	PtHAK14	POPTR_0008s14670
OsHAK2	LOC_Os01g70940	PtHAK15	POPTR_0014s12700
OsHAK3	LOC_Os01g27170	PtHAK16	POPTR_0019s08430
OsHAK4	LOC_Os08g36340	PtHAK17	POPTR_0003s14800
OsHAK5	LOC_Os01g70490	PtHAK18	POPTR_0010s10450
OsHAK6	LOC_Os01g70660	PtHAK19	POPTR_0001s00580
OsHAK7	LOC_Os07g47350	PtHAK20	POPTR_0001s12790
OsHAK8	LOC_Os03g21890	PtHAK21	POPTR_0008s14040
OsHAK9	LOC_Os07g48130	PtHAK22	POPTR_0001s12780
OsHAK10	LOC_Os06g42030	PtHAK23	POPTR_0001s15010
OsHAK11	LOC_Os04g52390	PtHAK24	POPTR_0005s09870
OsHAK12	LOC_Os08g10550	PtHAK25	POPTR_0007s08130
OsHAK13	LOC_Os06g45940	PtHAK26	POPTR_0009s07760
OsHAK14	LOC_Os07g32530	PtHAK27	POPTR_0010s11100
OsHAK15	LOC_Os04g52120	PtHAK28	POPTR_0012s04050
OsHAK16	LOC_Os03g37840	PtHAK29	POPTR_0012s04060
OsHAK17	LOC_Os09g27580	PtHAK30	POPTR_0327s00200
OsHAK18	LOC_Os09g38960	PtHAK31	POPTR_0583s00210
OsHAK19	LOC_Os02g31910
OsHAK20	LOC_Os02g31940
OsHAK21	LOC_Os03g37930
OsHAK22	LOC_Os07g01214
OsHAK23	LOC_Os09g21000
OsHAK24	LOC_Os06g15910
OsHAK25	LOC_Os02g49760
OsHAK26	LOC_Os08g39950
OsHAK27	LOC_Os03g37830

## Sheet: Table S5
Table S5. Ka/Ks ratios of paralogous pairs in C. equisetifolia.
Orthologous pairs	Ka	Ks	Ka/Ks
CeqHAK2/CeqHAK24	0.109606	0.22387	0.489597
CeqHAK2/CeqHAK25	0.190702	0.541515	0.352163
CeqHAK2/CeqHAK3	0.202123	0.617279	0.327442
CeqHAK3/CeqHAK25	0.121318	0.233773	0.518959
CeqHAK3/CeqHAK24	0.191078	0.467292	0.408904
CeqHAK5/CeqHAK6	0.150587	0.953118	0.157994
CeqHAK6/CeqHAK7	0.0725776	0.296621	0.244681
CeqHAK6/CeqHAK4	0.166469	0.964764	0.172549
CeqHAK13/CeqHAK16	0.061224	0.201742	0.303476
CeqHAK13/CeqHAK17	0.181893	1.06084	0.171461
CeqHAK14/CeqHAK15	0.0823398	0.201507	0.40862
CeqHAK15/CeqHAK16	0.0836644	0.128454	0.651319
CeqHAK16/CeqHAK17	0.145214	1.01107	0.143624
CeqHAK21/CeqHAK11	0.170008	1.86498	0.0911579
CeqHAK24/CeqHAK25	0.173622	0.442836	0.392069
CeqHAK12/CeqHAK14	0.190858	0.815539	0.234027
CeqHAK19/CeqHAK11	0.404981	2.63549	0.153664
CeqHKT1/CeqHKT2	0.0861224	0.263031	0.327423
CeqHKT3/CeqHKT4	0.127481	0.419966	0.303551

## Sheet: Table S6
Table S6. Orthologous pairs of C. equisetifolia with other species.
Ceq-Pt	Ceq-At	Ceq-Os
CeqHAK7/PtHAK15	CeqHAK18/AtKUP7	CeqHAK11/OsHAK10
CeqHAK14/PtHAK28	CeqHAK18/AtKT5	CeqHAK16/OsHAK11
CeqHAK19/PtHAK8	CeqHAK10/AtKUP5	CeqHAK17/OsHAK11
CeqHAK21/PtHAK14	CeqHAK1/AtKT1	CeqHAK13/OsHAK11
CeqHAK11/PtHAK14	CeqHAK19/AtKT2	CeqHAK16/OsHAK12
CeqHAK21/PtHAK3	CeqHAK21/AtKUP4	CeqHAK11/OsHAK25
CeqHAK11/PtHAK3	CeqHAK11/AtKUP6	CeqHAK16/OsHAK18
CeqHAK9/PtHAK12	CeqHAK20/AtKT4
CeqHAK20/PtHAK2	CeqHAK6/AtKT5
CeqHAK20/PtHAK7	CeqHAK17/AtKUP10
CeqHAK18/PtHAK10	CeqHAK17/AtKUP11
CeqHAK18/PtHAK5
CeqHAK10/PtHAK13
CeqHAK10/PtHAK18
CeqHAK17/PtHAK1
CeqHAK17/PtHAK6
CeqHAK6/PtHAK15
CeqHAK13/PtHAK19
CeqHAK16/PtHAK19
CeqHAK1/PtHAK26

## Sheet: Table S7
Table S7. Detailed information for the 20 motifs in the HAK proteins from C. equisetifolia.
Motif	Length	Best possible match	Domain	Description
1	50	PGJGLFYTELVQGIPPIFSHYVTNLPALHSVLVFVCIKSLPIPKVPPEER	K_trans	K+ potassium transporter
2	50	ISATFSIIQQSLALGCFPRVKIVHTSAKYEGQVYIPEINWJLMJACVAVT	K_trans	K+ potassium transporter
3	35	LRANDNGZGGTFALYSLJCRHAKVSLJPNQQAEDE	K_trans	K+ potassium transporter
4	44	ELLYLSSVLYKFDQGGWLPLVFAAVLMTIMYVWNYGTRKKYEYE	K_trans	K+ potassium transporter
5	50	ESEVRAKKGSSFLKKJAIBYGYNFLRKNCRZTDEVFNIPHKSLLKVGMTY	NO	NO
6	50	PELKRASKVKSWLENNRFLKNALLFLVLLGTCMVIGDGILTPAISVLSAV	K_trans	K+ potassium transporter
7	34	LAFQSJGVVYGDLGTSPLYVYANTFPDGIKHNED	K_trans	K+ potassium transporter
8	29	FLFRRVEPKEYRMFRCIVRYGYKDVRKED	NO	NO
9	41	WFLFIGGIGLYNFIKYDPTVIKAJNPVYIVDYFKRNKKDAW	K_trans	K+ potassium transporter
10	41	FRSTSKIGNAYGIAVVFVMTVTSSLLVLVMILIWKTSILLI	K_trans	K+ potassium transporter
11	29	HFSVRSIQIAFTSVVYPALLLAYMGQAAY	K_trans	K+ potassium transporter
12	41	KEATSALTDNMIVWISVVILVGLFSLQRFGTDKVGYSFAPI	K_trans	K+ potassium transporter
13	21	GVLSLIFYTLTLIPLLKYVFI	K_trans	K+ potassium transporter
14	29	AFYKSVPEPLYWPVFVVAVLAAIIASQAM	K_trans	K+ potassium transporter
15	15	VLCITGTEALFADLG	K_trans	K+ potassium transporter
16	21	LHNKVSTDKLLELGPSLGIVR	NO	NO
17	21	EEFEKMLVNSLKEFIRREFLM	NO	NO
18	40	QTDENADRSSVWTWDQKLDQPMEEEAKRLRNMSKEKKFSA	NO	NO
19	14	LKEAKEAGVVHJJG	NO	NO
20	40	NVDGDGEELDDKLVDEENENKDIKQVDEEKRQEALEREIE	NO	NO

## Sheet: Table S8
Table S8. Gene ontology of the of HAK gene family from C. equisetifolia.
GO_acc	term_type	Term	queryitem	pvalue
GO:0071804	BP	cellular potassium ion transport	25	1.2e-49
GO:0071805	BP	potassium ion transmembrane transport	25	1.2e-49
GO:0006813	BP	potassium ion transport	25	1.6e-48
GO:0015672	BP	monovalent inorganic cation transport	25	1.2e-40
GO:0030001	BP	metal ion transport	25	1.2e-37
GO:0098662	BP	inorganic cation transmembrane transport	25	3.6e-37
GO:0098655	BP	cation transmembrane transport	25	5.4e-36
GO:0098660	BP	inorganic ion transmembrane transport	25	3.7e-35
GO:0006812	BP	cation transport	25	8.6e-32
GO:0034220	BP	ion transmembrane transport	25	1.7e-31
GO:0006811	BP	ion transport	25	2.1e-26
GO:0055085	BP	transmembrane transport	25	3.5e-20
GO:0044765	BP	single-organism transport	25	3.5e-20
GO:1902578	BP	single-organism localization	25	7.7e-20
GO:0006810	BP	transport	25	2.2e-14
GO:0051234	BP	establishment of localization	25	2.7e-14
GO:0051179	BP	localization	25	5e-14
GO:0044763	BP	single-organism cellular process	25	2.3e-05
GO:0044699	BP	single-organism process	25	0.0039
GO:0015079	MF	potassium ion transmembrane transporter activity	25	4.2e-50
GO:0015077	MF	monovalent inorganic cation transmembrane transporter activity	25	1.5e-44
GO:0046873	MF	metal ion transmembrane transporter activity	25	1.5e-42
GO:0022890	MF	inorganic cation transmembrane transporter activity	25	1.1e-37
GO:0008324	MF	cation transmembrane transporter activity	25	2.8e-34
GO:0015075	MF	ion transmembrane transporter activity	25	3.4e-29
GO:0022891	MF	substrate-specific transmembrane transporter activity	25	2.8e-25
GO:0022892	MF	substrate-specific transporter activity	25	4.4e-24
GO:0022857	MF	transmembrane transporter activity	25	7.1e-21
GO:0005215	MF	transporter activity	25	8.4e-20
GO:0031224	CC	intrinsic component of membrane	25	0.00012
GO:0016021	CC	integral component of membrane	25	0.00011
GO:0044425	CC	membrane part	25	0.00019
GO:0016020	CC	membrane	25	0.00078

## Sheet: Table S9
Table S9. Expression profile of HAK gene family from C. equisetifolia.
ID	CK	1 h	6 h	24 h	168 h
CeqHAK15	83.7468	66.0292	26.0903	48.0944	31.4495
CeqHAK19	37.843	28.4104	21.8223	13.4755	20.7807
CeqHAK10	42.686	36.3304	25.4202	21.5792	18.0544
CeqHAK1	4.37563	2.88071	1.3197	0.852269	2.55682
CeqHAK25	0.0386338	0.183093	0.0402711	0.0209865	0
CeqHAK12	0.121644	0.150637	0.0971849	0.0643868	0.103163
CeqHAK7	8.99633	11.48	2.76502	1.16148	4.62818
CeqHAK13	38.475	36.8219	22.7166	30.3607	39.4437
CeqHAK14	34.9286	34.6833	21.9607	26.5896	36.4208
CeqHAK18	34.1701	29.5075	20.6775	16.1458	36.6671
CeqHAK17	46.6066	34.7959	69.7616	53.4555	61.7522
CeqHAK16	27.3402	26.1338	34.7564	21.4368	9.63419
CeqHAK4	0.515411	0.432488	1.67836	0.606775	0.212606
CeqHAK5	0.470304	2.70963	5.71131	1.46519	1.64843
CeqHAK21	46.4609	37.3977	90.993	89.6541	41.2616
CeqHAK20	22.9249	19.1126	18.3287	31.6752	14.55
CeqHAK11	20.6781	13.4419	35.4645	41.3594	49.3151
CeqHAK9	31.8198	28.0255	31.3707	32.9656	33.5427
CeqHAK6	4.63696	4.958	15.0707	18.3854	34.079
CeqHAK23	0.037338	0.037338	0.037338	0.037338	0.037338
CeqHAK22	0	0	0	0	0
CeqHAK24	0	0	0	0	0
CeqHAK2	0	0	0	0	0
CeqHAK3	0	0	0	0	0
CeqHAK8	0	0	0	0	0
